# Supplementary material for: Antitumor Activity and Induction of TP53-Dependent Apoptosis toward Ovarian Clear Cell Adenocarcinoma by the Dual PI3K/mTOR Inhibitor DS-7423
Source: PLoS One. 2014 Feb 4;9(2):e87220. doi: 10.1371/journal.pone.0087220 (PMC3913610; doi:10.1371/journal.pone.0087220)
Supplement: Table S1 — Phosphorylation and mutational status in 9 OCCA cell lines. Elevated phosphorylation of cMET, HER2 and HER3, and mutations of PIK3CA, PTEN, KRAS and TP53 were listed in each cell line. (XLSX) [file pone.0087220.s005.xlsx]

## Sheet: Sup Table 1
Supplementary Table 1. Phosphorylation and mutational status in 9 OCCA cell lines.
		TOV-21G	OVISE	OVMANA	SKOV3	ES-2	OVTOKO	JHOC-7	JHOC-9	RMG-1
Phosphorylation	cMET							elevated		elevated
	HER2		elevated		elevated			elevated		elevated
	HER3	elevated	elevated	elevated			elevated	elevated		elevated
Mutations	PIK3CA	H1047Y	C420R	E545V	H1047R
	PTEN	G143fs*4/ K267fs*9
	KRAS	G13C
	TP53				S90fs*33	S241F			R175H
fs：frameshift mutation
